# Supplementary material for: Neural JNK3 regulates blood flow recovery after hindlimb ischemia in mice via an Egr1/Creb1 axis
Source: Nat Commun. 2019 Sep 17;10:4223. doi: 10.1038/s41467-019-11982-4 (PMC6748991; doi:10.1038/s41467-019-11982-4)
Supplement: Supplementary file 4 — Source Data [file 41467_2019_11982_MOESM4_ESM.xlsx]

## Sheet: Figure1
Figure1a	Control	Ischemia				Figure1b			Figure 1c							Figure 1 f					Figure1h
						Control	Ischemia			0 day	day 1	day 3	day 7	day 14		WT cont	JNK3 KO	WT isch	JNK3 KO Isch		Wt	JNK ko	Wt Ishemia	JNK3 KO Ishemia
						1.19168	1.3885		wt	96	24	25	61	68		24.05	56.61	42.18	18.5
Antibodies:						1.67569	2.81363		wt	93	9	18	54	76		28.49	42.55	24.05	26.64		73	78	145	236
JNK3, GAPDH						0.976019	1.79383		wt	104	10	24	48	74		17.76	9.99	19.98	159.47		67	118	132	211
						0.513085	2.18813		wt	94	11	21	68	70		15.54	68.08	29.6	18.13		113	87	192	182
										96.75	13.5	22	57.75	72		25.16	33.67	41.81	17.76		88	65	156	179
																11.84	32.93	37.37	139.12
									hetero	94	25	29	62	73		11.1	33.3	28.86	18.13
									hetero	98	10	15	55	70		9.25	17.76	21.83	64.01
									hetero	94	10	21	54	69		14.06	9.99	31.08	70.3
									hetero	99	17	28	72	83		22.2	13.32	21.83	36.26
									hetero	101	19	20	46	64		16.65	78.07	28.12	41.81
										97.2	16.2	22.6	57.8	71.8		17.76	12.95	20.35	22.2
																11.84	39.59	21.09	21.46
																14.06	32.56	59.57	16.28
									ko	92	18	17	88	96		44.77	17.39	17.02	55.8
									ko	99	14	28	74	89		17.39	6.66	17.76	38.85
									ko	90	20	30	84	93		39.96	33.67	18.5	134.31
									ko	91	16	29	77	92		106.56	34.78	21.83	30.71
										93	17	26	80.75	92.5		10.36	19.98	27.01	30.71
																13.69	19.98	36.26	35.15
																19.61	10.73	42.18	40.33
																11.47	30.71	82.88	18.87
																32.93	80.29	25.16	183.897
																22.94	47.73	19.6	76.22
																39.59		30.34	66.6
																9.25		11.47	21.46
																27.75		74.37	41.07
																15.17		24.05	21.46
																21.83		12.21	40.496
																30.34		14.8	15.91
																18.5		62.16	59.57
																7.03			25.53

## Sheet: Figure2
Fig2a
Control	Control	Control	Control	Control	Control	Control	Control	Control	Nes JNK3 KO	Nes JNK3 KO	Nes JNK3 KO	Nes JNK3 KO	Nes JNK3 KO	Nes JNK3 KO	Nes JNK3 KO	Nes JNK3 KO		Figure2b
0.932	0.881	0.873	0.859	0.96	0.935	0.913	0.922	0.889	0.863	0.882	0.888	0.921	0.933	0.931	0.879	0.886			WT	WT	WT	WT	WT	WT	WT	WT	KO	KO	KO	KO	KO	KO	KO	KO	KO
0.109	0.166	0.084	0.169	0.147	0.205	0.157	0.116	0.092	0.115	0.103	0.242	0.062	0.103	0.093	0.116	0.126			-0.102	-0.123	-0.082	-0.082	-0.073	-0.081	-0.092	-0.092	-0.102	-0.077	-0.111	-0.099	-0.085	-0.091	-0.097	-0.082	-0.083
0.27	0.323	0.227	0.409	0.341	0.369	0.409	0.24	0.309	0.376	0.461	0.354	0.395	0.352	0.454	0.343	0.375			-0.907	-0.895	-0.839	-0.858	-0.822	-0.861	-0.82	-0.836	-0.824	-0.898	-0.859	-0.894	-0.848	-0.846	-0.862	-0.814	-0.912
0.465	0.406	0.46	0.42	0.438	0.548	0.521	0.497	0.435	0.56	0.579	0.444	0.502	0.58	0.479	0.59	0.567			-0.685	-0.756	-0.641	-0.673	-0.635	-0.629	-0.58	-0.55	-0.601	-0.683	-0.708	-0.691	-0.707	-0.711	-0.676	-0.6	-0.617
0.568	0.45	0.409	0.48	0.45	0.432	0.455	0.508	0.519	0.615	0.582	0.544	0.554	0.612	0.557	0.627	0.615			-0.456	-0.452	-0.426	-0.571	-0.514	-0.41	-0.501	-0.406	-0.371	-0.473	-0.521	-0.537	-0.493	-0.593	-0.476	-0.269	-0.629
																			-0.419	-0.422	-0.391	-0.413	-0.435	-0.37	-0.335	-0.331	-0.34	-0.472	-0.513	-0.456	-0.416	-0.482	-0.468	-0.207	-0.64
Fig 2e					Figure 2f	control	Nes JNK3 KO	control hyp	Nes JNK3 KO hyp
Cont	Nes JNK3 KO	Cont HLI	Nes JNK3 KO HLI		Tnfa	1.9288	2.86686	12.4669	19.9067
32.56	20.72	25.9	63.27			0.972008	1.12705	17.0364	27.4438
25.53	25.16	35.59	51.43			1.08187	3.66556	12.3655	23.9385
32.19	31.82	22.57	49.21			0.524328	3.09489	15.0578	24.3512
13.32	19.98	24.79	32.93
48.1	20.72	32.56	55.87			1.12675	2.68859	14.2316	23.91
19.61	37.37	16.28	37
25.16	28.49	17.02	59.2		Ccl2	1.13269	1.1881	30.1037	32.0876
9.99	54.76	32.93	54.76			0.834974	0.734575	32.3533	34.0018
14.06	19.61	14.06	35.52			1.05734	1.00852	35.0097	28.4128
5.55	12.95	33.67	37.74			1.25129	1.19963	28.8947	27.5526
12.21	32.19	53.65	40.7
13.32	8.51	58.46	46.62			1.06907	1.0327	31.5903	30.5137
12.21	14.8	42.2	37
11.84	10.73	18.87	76.59		Cxcl2	0.136372	0.135523	7.33291	8.17062
13.69	13.32	33.15	34.41			0.244023	0.255903	2.60508	15.9912
9.25	12.21	27.01				0.0695835	0.0848158	3.46303	12.3622
6.66		22.94				0.025845	0.0253472	5.62085	8.94959
					Cxcl10	0.35228	2.33585	2.59827	5.1024
						1.24251	2.73693	1.73074	3.13893
						2.28462	0.800784	1.48275	3.74698
						0.697129	5.46856	3.31122	5.07577

## Sheet: Figure3
Figure3b	WT	JNK3 KO	WT	JNK3 KO										figure3d	WT	JNK3 KO	WT	JNK3 KO
							Figure3c	WT	JNK3 KO	WT	JNK3 KO			Tfam	2.02206	3.17703	1.57346	1.49806		Figure3e		Cont	Nes JNK3 KO	Cont HLI	Nes JNK3 KO HLI			Figure3f,g,h	Control (WT)	Ischemia (WT)	Control (MAPK10-/-)	Ischemia (MAPK10-/-)
Vegfa	1.15406	0.54739	0.971688	1.84963			Npb	1.11229	1.13426	0.753808	1.7253				1.94365	3.77107	1.8536	2.0117			Vegfa	0.923029	1.1257	1.13033	1.53927
	0.283695	1.47442	1.87207	2.20315				1.03054	1.56191	2.1468	0.853019				2.14525	1.81086	1.72667	1.75227				0.95038	1.60575	1.49794	2.29749
	1.31626	1.17881	1.67732	2.84762				0.872404	1.19269	0.443672	2.70143				2.36457	2.5774	2.20913	3.37466				1.25775	1.23494	1.47028	2.83279
	1.23903	1.2166	1.03543	1.95611				1.02528	1.37171	0.239885	2.14221											1.13591	1.93658	1.24809	1.62337			Antibodies:
	1.01903	1.33967	1.33775	2.17949																								PDGF,VEGF, GAPDH
														Tfb1m	1.06125	0.405667	0.648395	1.45804
	1.00242	1.15138	1.37885	2.2072											1.08059	2.23711	0.938048	1.36361
							Npy			2.00604	3.1093				1.04051	1.69175	0.705934	2.36457
Pdgfb	1.55613	2.28502	4.58712	12.4599						0.760528	2.18124				1.04445	1.41656	0.962934	0.782682			Pdgfb	0.884043	0.716491	1.59284	3.28771
	0.92869	1.95566	3.30447	17.6978						1.14231	1.92371											1.00435	0.751376	1.71525	3.41662
	0.72464	2.36457	4.40476	18.4024						1.45734	1.42432											0.857503	0.802738	1.6256	4.8364
	1.34673	1.82685	5.22331	16.2702																		0.954053	0.622346	1.93135	3.63847
	1.2691	1.99984	4.56175	14.9127
	1.16506	2.08639	4.41628	15.9486										Ucp3	1.30006	1.15679	3.4282	3.54361
															0.94903	1.38022	3.40144	2.73337
Pgf	1.30698	2.37331	4.38263	12.3646											1.05784	0.383541	2.36457	3.22448				1.02783	1.00034	3.45665	5.15267
	0.871272	1.83394	3.20929	10.7942											1.0894	1.10497	2.35455	3.6409			Pgf	1.15447	1.02782	2.52698	4.37787
	1.15205	1.39946	4.18345	16.3697																		0.747182	1.40026	3.13644	5.38255
	0.784698	2.198	2.59957	8.7052																		1.03508	1.13511	2.3109	4.11785
	1.01246	2.04513	3.93154	12.4714
	1.02549	1.96997	3.66129	12.141
Hbegf	1.01855	1.76173	2.6253	7.777
	1.03729	1.89027	2.00271	6.13368
	1.02815	2.36457	1.5043	5.44807																	Hbegf	0.915632	1.00051	2.14087	5.34627
	0.82505	1.97703	2.47832	6.33982																		0.954429	0.920986	2.64116	5.27975
	0.945	1.82343	2.18236	5.86607																		1.19871	0.932755	2.86281	4.49077
	0.970806	1.96341	2.1586	6.31293																		1.23547	1.37721	2.59854	4.5282
Tgfb3	0.584317	1.00091	1.26186	1.95445
	1.42244	0.886744	1.31259	2.74168
	1.11823	2.36457	0.711157	2.6078
	1.04346	1.63864	0.885091	2.63267
	1.08	1.91273	0.700012	2.50049
	1.04969	1.56072	0.974142	2.48742

## Sheet: Figure4
Figure4a				Figure4b					Figure4c					figure4d
Vegfa	1.50932	2.12646		Vegfa	1.05952	1.84272			Vegfa	1.03031	2.33496
	1.41744	2.05641			1.05475	1.38613				0.588804	1.85528			Egr1	0.726311	1.38362	3.76091	5.99052
	1.34753	1.82552			0.887488	1.33334				1.74878	2.20093				1.51066	2.3944	2.48634	7.1896
					0.955037	1.63904				0.971167	1.71916				0.911402	2.08437	3.1649	5.26585
															1.2031	1.2625	4.02617	4.97829
					0.989197	1.55031			Pdgfb	1.09594	1.71242
Pdgfb	0.689674	2.10786		Pdgfb	1.0463	3.72285				1.18031	1.88305
	1.1432	1.45087			1.0463	2.87174				0.77307	1.71841
	0.644966	1.70103			1.07078	2.5512				0.98539	1.95049			Creb1	1.00751	1.07128	1.57128	3.64123
															1.00431	1.17483	1.31748	3.68425
															0.95545	0.941146	1.41146	3.78855
Hbegf	1.57046	4.66893		Hbegf	1.05149	8.46918			Egr1	0.793424	1.60228
	1.62096	4.11231			1.09313	8.55271				1.05742	1.79454
	1.20908	4.28134			0.934946	7.87787				1.38195	1.99353
					1.13766	8.4712				0.68432	1.72304
Tfam	1.0001	0.774262		Tfam	2.3795	3.45889
	1.654	1.44588			2.1698	2.21813
	0.614198	2.22317			1.85425	4.60435			Creb1	0.955638	2.522
					1.64811	2.87636				2.58756	4.79878
										1.2798	2.97104
										0.81599	2.72231
Npy	0.912479	3.47858		Npy	1.00604	1.76053
	1.15847	3.17979			1.46357	1.81237
	1.13666	2.80447			1.09297	0.7105
					1.18753	1.4278			Jnk3	1.00625	0.6049
										0.953911	0.432523
Egr1	0.793452	2.06994		Egr1	0.863694	3.26171				1.02228	0.328334
	1.37007	1.89073			1.09057	2.12806				1.17132	0.49832
	1.02794	1.58566			1.06166	3.01343
					1.16132	2.66628
Creb1	1.00038	3.32255		Creb1	2.50032	3.87342
	0.861127	3.80095			2.77067	4.26015
	1.19506	2.88618			3.01879	4.09616
					3.15293	4.3285
				Jnk3	0.936338	0.260196
					0.908867	0.436449
					1.142	0.31009
					1.17317	0.503294

## Sheet: Figure5
Figure5b						Figure5c			Figure 5d
						Cont	Mapk10 siRNA																	Figure5e						Figure5g	Control siRNA	Egr1 siRNA		Figure5h	Ad Control	Ad Egr1
						3.09928	4.33081			CTL	CTL	CTL	CTL	CTL	CTL	EGR	EGR	EGR	EGR	EGR	EGR	EGR								Vegfa	1.46836	1.01453		Pdgfb	0.741796	2.55682
						3.20886	4.95534		Day-0	97	92	93	94	96	96	92	93	91	92	91	94	95									1.43695	0.801245			0.829303	1.9785
						3.1826	4.70031		Day-1	18.5	22	12	19.2	12.8	19.1	13.3	15.5	15.7	18.1	16.8	10.6	17.9									2.30974	0.647458			0.92083	1.88829
									Day-3	33.6	29	38.7	37.7	47.1	32.3	44.7	37.5	36.8	24.7	49.4	44.6	40.8									1.71517	0.723289
									Day-7	56.9	41	57.3	58.4	52	53.8	63.4	53.5	60.3	54.4	62.9	64.5	61.8					Antibodies:			Pgf	1.74241	1.37212		Pgf	1.33269	2.15081
									Day-14	53.1	44.8	58.8	59.3	57.1	57.3	66	59.2	64.6	62.8	63.1	59	62.2					EGR1, Creb1, GAPDH				1.69962	1.15888			1.21633	2.07386
			Antibodies:																												1.96122	1.02276			1.36168	1.91229
			EGR1, Lamin																												1.82008	1.22804
																														Hbegf	1.20431	0.67535		Hbegf	2.20435	1.73719
																															1.39161	0.621547			2.05276	1.87698
																															1.38781	0.512323			1.84576	1.96584
																															1.33356	0.693462
																														Egr1	2.0554	0.723422		Egr1	0.00012	1.7334
																															1.78473	1.02217			0.0001	1.91042
																															2.07568	1.35233			0.00013	2.18265
																															2.36342	0.961821

## Sheet: Figure6
Figure 6a						Figure 6c	control	JNK3 siRNA	control	JNK3 siRNA		Figure 6d
							1.51543	2.57132	4.80406	7.21927
							1.67637	2.45591	6.52271	9.26584		gfp	gfp	gfp	gfp	gfp	gfp	gfp	creb1	creb1	creb1	creb1	creb1	creb1	creb1
Antibodies:							1.19399	2.51361	6.91951	9.94804		95	94	95	94	96	92	93	93	92	91	90	91	92	92
pCreb1, Creb1, GAPDH							1.83731	1.97351	5.08209	7.47771		28.9	13.9	20.4	15.5	36.2	25	34.3	17.2	15.9	30.2	15.5	23.6	25.1	34.6
												32.1	14.2	41.2	27.9	29.8	39	41.2	48.7	28.4	68.5	28.5	35.2	41.8	39.3
												43	31.4	56.4	35.8	44.8	41.5	51.1	58.6	50.9	53.5	51.6	45.3	48.6	51
												52	45.5	59.1	49.2	58.3	68.9	61.9	66.8	68	71.1	55.5	62	70.5	67
						Figure6f	control siRNA	Creb1 siRNA				Figure6g	Ad Control	Ad Creb1
						Hbegf	0.846045	0.788631				Pdgfb	1.02248	2.39507
							1.04351	0.733603					1.23442	2.468
							1.13268	0.863288					0.792285	2.35034
							1.00058	0.772088					1.02424	2.14795
													1.26801	2.62238
						Pgf	0.921479	0.728523				Pgf	1.3006	1.63659
							0.98544	0.74169					1.22458	1.71394
							1.10125	0.943823					1.26511	2.1362
							0.929185	0.57741					1.15038	1.78098
													1.32723	1.88592
						Tgfb3	1.05097	0.974441				Tgfb3	0.815322	1.69647
							1.29468	0.629872					0.731819	1.88488
							0.73493	0.834505					0.793948	1.6602
							0.943398	0.652379					0.885876	1.50326
													0.997574	1.70456
						Creb1	0.935713	0.435564				Creb1	1.02012	98.4123
							0.92619	0.443045					1.07562	88.1837
							1.15387	0.369854					0.911356	108.787
							1.02212	0.30965					1.07079	110.678
													1.04948	144.884

## Sheet: Figure7
Figure7c	CTL GFPshRNA	JNKshRNA		Figure7e	Cntrol siRNA	Foxo3a siRNA	Cntrol siRNA	Foxo3a siRNA		Figure 7f					figure7g
	diameter(100nm)	diameter(100nm)		Vegfa	1.18243	0.939604	1.10091	1.2201		control	foxo3a siRNA	control	foxo3a siRNA
	10	8			0.96103	0.9068	1.16434	1.60441		5.1	6.2	4.4	6.4		control	foxo3a siRNA	control	foxo3a siRNA
	9	7			0.96131	1.07538	1.13738	1.53335		4.8	6.7	4.2	6.5		2.8	13.2	1.9	11.7
	7	9			0.895534	0.752003	1.39883	1.52381		4.7	6.8	3.8	6.1		2.3	12.4	2.1	12.3
	10	8								5.2	6.5	3.8	6.7		2.4	12.2	2	12.1
	7	8			1.00008	0.918448	1.20036	1.47042							2.4	12.5	2.2	12.4
	10	7		Creb1	1.0132	1.29003	1.23589	1.78475
	8	6			0.863433	0.991373	0.975592	1.95135
	7	5			1.14308	1.12084	1.11577	1.29923
	14	7			1.01496	1.18889	1.24788	1.3835
	17	14
	12	9
	7	3
	16	7		Egr1	1.05379	1.77062	2.96192	3.81918
	12	8			1.37108	2.53085	3.65532	4.95579
	9	9			0.692123	3.0352	3.83667	4.97707
	5	4			1.21637	1.20832	4.02514	5.70031
	24	10
	4	14
	16	7
	14	5		Foxo3a	2.2018	0.448343	2.25952	0.267062
	14	5			2.50127	0.26999	2.35635	0.632746
	15	12			1.49142	0.589364	1.83361	0.530558
	6	10			1.91713	0.460784	2.30457	0.509975
	16	4			1.75074	0.743462	2.00416	0.274095
	16	9
	22	8
	13	14
	17	13
	14	7
	5	12
	14	9
	13	7
	9	7
	20	8
	16	11
	26	8
	4	13
	35	9
	4	4
		9
		6

## Sheet: Suppl1
Fig1a		Fig1b			Fig1c	control	ischemia		Fig1d	Jnk3 expression		Fig1e	Jnk3 expression				Fig1f	Jnk3 expression
					JNK1	0.139397	0.123723		N2A	0.941324
						0.0975369	0.0817326			1.07523		MLEC	ND				HAEC	ND
						0.117835	0.134981			1.07463
												MSMMEC	ND
					JNK2	0.0759796	0.0625811		C2C12	0.000179317							HMVEC	ND
						0.0943276	0.0531244			0.000145172
						0.0839678	0.0729102			0.000173309
																	HUVEC	0.0262345
Antibodies:			Antibodies:															0.0265339
pJNK			pJNK		JNK3	0.119591	0.659552		Brain	2.73794		Brain	1.9616					0.0217943
						0.100001	0.361737			2.53149			2.42529
						0.092418	0.532575			2.94839			2.28622

## Sheet: Suppl2
					Antibodies:
					JNK3, GAPDH

## Sheet: Suppl3
											Fig3c
Fig3a					Fig3b
WT cont	JNK3 KO	WT isch	JNK3 KO Isch		Cont	JNK3	Cont HLI	JNK3 HLI			Tnfa	0.88623	0.932819	15.69	25.5109
75.517	177.755	88.2968	83.6496		102.238	65.0608	81.326	198.668				1.01901	1.05974	23.7127	22.3272
89.4586	133.607	63.899	500.736		80.1642	79.0024	111.753	161.49				1.10732	1.14746	19.0332	16.4698
55.7664	31.3686	66.2226	56.9282		101.077	99.9148	70.8698	154.519
48.7956	213.771	187.05	55.7664		41.8248	62.7372	77.8406	103.4			Ccl2	1.0625	1.47795	15.0875	28.5636
79.0024	105.724	53.4428	436.837		151.034	65.0608	102.238	175.432				1.45474	1.07061	15.0324	30.7685
37.1776	103.4	55.7664	56.9282		61.5754	117.342	51.1192	116.18				0.990248	0.460127	13.1199	25.0141
34.854	104.562	58.09	200.991		79.0024	89.4586	53.4428	185.888
29.045	55.7664	68.5462	220.742		31.3686	171.946	103.4	171.946			Cxcl2	0.247417	0.42403	4.39854	10.1785
44.1484	31.3686	84.8114	113.856		44.1484	61.5754	44.1484	111.533				0.176492	0.214009	3.19613	14.6355
69.708	41.8248	113.856	131.283		17.427	40.663	105.724	118.504				0.25175	0.412646	5.51627	12.6777
52.281	245.14	132.445	69.708		38.3394	101.077	168.461	127.798
55.7664	40.663	260.243	67.3844		41.8248	26.7214	183.564	146.387			Cxcl11	0.528029	0.774569	2.63677	4.10766
37.1776	124.313	79.0024	51.1192		38.3394	46.472	132.508	116.18				0.935429	0.681921	1.20009	5.79472
44.1484	102.238	61.544	175.212		37.1776	33.6922	59.2518	240.493				0.48058	0.976897	1.98852	5.58227
140.578	54.322	95.2676	121.989		42.9866	41.8248	104.091	108.047
54.6046		36.0158	421.733		29.045	38.3394	84.8114	0
125.286			96.4294		20.9124		72.0316
			96.4294
			110.371
			126.636
			59.2518

[truncated: 4 more sheets: Suppl4, Suppl5, Suppl6, Suppl7]
